# Supplementary material for: Association between Self-Reported Gluten Avoidance and Irritable Bowel Syndrome: Findings of the NutriNet-Santé Study
Source: Nutrients. 2021 Nov 19;13(11):4147. doi: 10.3390/nu13114147 (PMC8622067; doi:10.3390/nu13114147)
Supplement: Supplementary file 1 [file nutrients-13-04147-s001.zip]

Archive with 1 entries (1 files):
- nutrients-1471219-supplementary.pdf
